# Supplementary material for: Multi-omics analysis of DNA replication-associated primase polymerase (PRIMPOL) in pan-cancer: a potential target for prognosis and immune response
Source: Eur J Med Res. 2023 Jun 30;28:207. doi: 10.1186/s40001-023-01181-9 (PMC10314441; doi:10.1186/s40001-023-01181-9)
Supplement: Supplementary file 8 — Additional file 8: Table S2 The first 100 PRIMPOL-related genes in pan-cancer obtained from the GEPIA2.0database [file 40001_2023_1181_MOESM8_ESM.xlsx]

## Sheet: Sheet1
Gene Symbol
C4orf27
SUGP2
RP4-635E18.8
NPIPA1
RP11-1212A22.4
RP11-258C19.7
PSMA3-AS1
CTD-2006H14.2
NPIPA5
CTC-366B18.4
RP11-170N16.3
CLHC1
PPWD1
RBM5
CERS5
RP11-395I6.3
HNRNPA1L2
ORMDL1
FAM228B
RP11-546D6.3
RP11-33B1.1
GPBP1
ZNF767P
CLK1
RBM4B
RP11-87H9.4
RP11-422P24.11
ERMARD
RBM6
CTD-3185P2.1
RP11-468E2.11
RP11-260M2.1
SUZ12P1
LUC7L
PRPF39
AC009120.6
EXOSC9
TRAPPC11
RP11-347C18.5
THOC1
AP000254.8
SEPT7P2
CEP44
TRAPPC2
SLC25A14
NXF1
DMTF1
WDR19
RP3-329A5.8
LRRC37B
ZRANB2
ZNF337
VPS39
SFPQ
TTC14
ZNF638
CTC-524C5.2
STRADA
EFCAB7
PAXBP1
OSGEP
LINC01125
ZBED5
FAM178A
CEP95
RBM45
GGNBP2
SMG1P7
FANCL
MUS81
NPIPP1
ZNF280D
C7orf55-LUC7L2
TRA2A
CTD-2349P21.12
PMS1
TTLL3
HAUS3
CCDC66
ELF2
ZNF559
VPS45
ZGRF1
HNRNPDL
DUT
ZNF354B
RP5-1074L1.4
ACIN1
ZNF213-AS1
AC142472.6
FRG1
HNRNPH1
SF3B1
RP11-97O12.6
ARGLU1
RP11-646I6.6
BRD8
ZNF182
CTB-50L17.8
RP5-890O3.9
